# Supplementary material for: Differences in haemosporidian parasite prevalence and diversity in migratory and resident birds of prey species revealed by a non‐invasive sampling method
Source: Ecol Evol. 2024 Mar 13;14(3):e11038. doi: 10.1002/ece3.11038 (PMC10937818; doi:10.1002/ece3.11038)
Supplement: Supplementary file 1 — Table S1. [file ECE3-14-e11038-s001.xlsx]

## Sheet: Sheet1
Investigated raptor birds and detected haemosporidian parasites. —ͣ indicates feathers from which DNA could not be extracted due to age.
No.	Year	Species	Parasite	Genetic lineage
1/20F	2020	Clanga pomarina	—
2/20F	2020	Clanga pomarina	—
3/20F	2020	Clanga pomarina	Leucocytozoon	CLAPOM04
4/20F	2020	Clanga pomarina	—
5/20F	2020	Clanga pomarina	—
6/20F	2020	Clanga pomarina	—
7/20F	2020	Clanga pomarina	Leucocytozoon	CLAPOM04
8/20F	2020	Clanga pomarina	Haemoproteus	CLAPOM07
9/20F	2020	Clanga pomarina	Leucocytozoon	CLAPOM04
10/20F	2020	Clanga pomarina	Leucocytozoon	CLAPOM04
11/20F	2020	Clanga pomarina	Leucocytozoon	CLAPOM04
12/20F	2020	Clanga pomarina	Leucocytozoon	CLAPOM04
13/20F	2020	Clanga pomarina	—
14/20F	2020	Clanga pomarina	Leucocytozoon	CLAPOM06
15/20F	2020	Clanga pomarina	Leucocytozoon	CLAPOM04
16/20F	2020	Haliaeetus albicilla	Haemoproteus	LAMPUR01
17/20F	2020	Haliaeetus albicilla	—
18/20F	2020	Haliaeetus albicilla	—
19/20F	2020	Haliaeetus albicilla	—
20/20F	2020	Haliaeetus albicilla	—
21/20F	2020	Haliaeetus albicilla	—
22/20F	2020	Haliaeetus albicilla	—
23/20F	2020	Haliaeetus albicilla	—
24/20F	2020	Haliaeetus albicilla	—
25/20F	2020	Haliaeetus albicilla	—
26/20F	2020	Haliaeetus albicilla	—
27/20F	2020	Haliaeetus albicilla	—
28/20F	2020	Haliaeetus albicilla	—
29/20F	2020	Haliaeetus albicilla	—
30/20F	2020	Haliaeetus albicilla	—
31/20F	2015	Clanga pomarina	—
32/20F	2015	Clanga pomarina	MIX	MIX
33/20F	2015	Clanga pomarina	—
34/20F	2015	Clanga pomarina	—
35/20F	2015	Clanga pomarina	Leucocytozoon	CLAPOM05
36/20F	2015	Clanga pomarina	—
37/20F	2015	Clanga pomarina	Plasmodium	CIAE01
38/20F	2015	Clanga pomarina	—
39/20F	2015	Clanga pomarina	—
40/20F	2015	Clanga pomarina	—
41/20F	2015	Clanga pomarina	Leucocytozoon	CLAPOM04
42/20F	2015	Clanga pomarina	—
43/20F	2015	Clanga pomarina	Leucocytozoon	CLAPOM06
44/20F	2015	Clanga pomarina	—
45/20F	2015	Clanga pomarina	—
46/20F	2015	Haliaeetus albicilla	—
47/20F	2015	Haliaeetus albicilla	Leucocytozoon	HALALB02
48/20F	2015	Haliaeetus albicilla	—
49/20F	2015	Haliaeetus albicilla	—
50/20F	2015	Haliaeetus albicilla	—
51/20F	2015	Haliaeetus albicilla	—
52/20F	2015	Haliaeetus albicilla	—
53/20F	2015	Haliaeetus albicilla	—
54/20F	2015	Haliaeetus albicilla	—
55/20F	2015	Haliaeetus albicilla	—
56/20F	2015	Haliaeetus albicilla	—
57/20F	2015	Haliaeetus albicilla	—
58/20F	2015	Haliaeetus albicilla	—
59/20F	2015	Haliaeetus albicilla	—
60/20F	2015	Haliaeetus albicilla	—
61/20F	2010	Haliaeetus albicilla	—
62/20F	2010	Haliaeetus albicilla	—
63/20F	2010	Haliaeetus albicilla	—
64/20F	2010	Haliaeetus albicilla	—
65/20F	2010	Haliaeetus albicilla	—
66/20F	2010	Haliaeetus albicilla	—
67/20F	2010	Haliaeetus albicilla	—
68/20F	2010	Haliaeetus albicilla	Haemoproteus	HALALB03
69/20F	2010	Haliaeetus albicilla	—
70/20F	2010	Haliaeetus albicilla	—
71/20F	2010	Haliaeetus albicilla	—
72/20F	2010	Haliaeetus albicilla	—
73/20F	2010	Haliaeetus albicilla	—
74/20F	2010	Haliaeetus albicilla	—
75/20F	2010	Haliaeetus albicilla	—
76/20F	2010	Clanga pomarina	—
77/20F	2010	Clanga pomarina	MIX	MIX
78/20F	2010	Clanga pomarina	Haemoproteus	CLAPOM08
79/20F	2010	Clanga pomarina	—
80/20F	2010	Clanga pomarina	—
81/20F	2010	Clanga pomarina	—
82/20F	2010	Clanga pomarina	—
83/20F	2010	Clanga pomarina	—
84/20F	2010	Clanga pomarina	—
85/20F	2010	Clanga pomarina	—
86/20F	2010	Clanga pomarina	MIX	MIX
87/20F	2010	Clanga pomarina	—
88/20F	2010	Clanga pomarina	Leucocytozoon	CLAPOM04
89/20F	2010	Clanga pomarina	MIX	MIX
90/20F	2010	Clanga pomarina	Leucocytozoon	CLAPOM06
91/20F	1932	Clanga pomarina	—ͣ
92/20F	1932	Clanga pomarina	—ͣ
93/20F	1931	Clanga pomarina	—ͣ
94/20F	1927	Clanga pomarina	—ͣ
95/20F	1919	Clanga pomarina	—ͣ
96/20F	1926	Clanga pomarina	—ͣ
97/20F	1922	Clanga pomarina	—ͣ
98/20F	1923	Clanga pomarina	—ͣ
99/20F	1927	Clanga pomarina	—ͣ
100/20F	1922	Clanga pomarina	—ͣ
101/20F	1914	Clanga pomarina	—ͣ
102/20F	1920	Clanga pomarina	—ͣ
